# Supplementary material for: Identification of Pathogens and Biological Control of Wheat Fusarium Crown Rot in Xinjiang with Pseudomonas aeruginosa J-7
Source: Microorganisms. 2026 Mar 10;14(3):627. doi: 10.3390/microorganisms14030627 (PMC13028721; doi:10.3390/microorganisms14030627)
Supplement: Supplementary file 1 [file microorganisms-14-00627-s001.zip]

Archive with 1 entries (1 files):
- microorganisms-4091630-supplementary.pdf
